# Supplementary material for: Translating a Home-Based Breathlessness Service: A Pilot Study of Feasibility, Person-Reported, and Hospital Use Outcomes
Source: J Clin Med. 2025 Jun 1;14(11):3894. doi: 10.3390/jcm14113894 (PMC12156291; doi:10.3390/jcm14113894)
Supplement: Supplementary file 1 [file jcm-14-03894-s001.zip]

Archive with 1 entries (1 files):
- jcm-3654127-supplementary.pdf
